# Supplementary material for: Catalytic Methanation over Natural Clay-Supported Nickel Catalysts
Source: Molecules. 2025 May 9;30(10):2110. doi: 10.3390/molecules30102110 (PMC12113879; doi:10.3390/molecules30102110)
Supplement: Supplementary file 1 [file molecules-30-02110-s001.zip]

Archive with 1 entries (1 files):
- molecules-3544526-supplementary.pdf
